# Supplementary material for: Promising application of probiotic microorganisms as Pickering emulsions stabilizers
Source: Sci Rep. 2023 Sep 23;13:15915. doi: 10.1038/s41598-023-43087-w (PMC10517997; doi:10.1038/s41598-023-43087-w)
Supplement: Supplementary file 2 — Supplementary Information 2. [file 41598_2023_43087_MOESM2_ESM.xlsx]

## Sheet: Zeta potential microorganisms
Names of microorganisms / Groups	zeta (rep 1)	zeta (rep 2)	zeta (rep 3)	Average zeta
Cocci group (Cocci-shaped)
E. faecium (BH06)	-21.9	-22	-19.3	-21.0667
P. acidilactici (M76)	-19.2	-18.4		-18.8
Lactobacilli group (Rod-shaped)
L. delbrueckii (PTCC 1743)	-16	-14	-13.3	-14.4333
L. plantarum (Lp 299)	-27.8	-26.6	-24.2	-26.2
L. plantarum (ATCC 8014)	-22.8	-23.7	-27.6	-24.7
L. plantarum (PTCC 1058)	-27.5	-23.6	-26.7	-25.9333
L. casei (ATCC 393)	-25.6	-24.7	-25.1	-25.1333
L. rhamnosus GG (ATCC 53103)	-17.6	-19.3	-15.8	-17.5667
L. acidophilus (ATCC 4356)	-20.2	-20.6	-22.1	-20.9667
L. reuteri (DSM 20016, ATCC 23272)	-20.9	-23.9	-21.1	-21.9667
L. reuteri (DSM 17939)	-18.7	-20.1	-18.9	-19.2333
L. gasseri (ATCC 33323)	-15.4	-14.1	-12.5	-14
Spore-forming Bacilli group (Rod-shaped)
B. subtilis (DE111)	-22.2	-22.6	-21	-21.9333
B. coagulans (MTCC 5856)	-21.8	-21.8	-24.9	-22.8333
B. licheniformis (ATCC 14580)	-18.1	-16.6		-17.35
B. indicus (HU36)	-25.6	-25.3	-25.4	-25.4333
Yeast group (Ellipsoid-shaped)
S. cerevisiae (PTCC 5052)	-9.1	-7.7	-10.4	-9.06667
S. boulardii (ATCC MYA-797)	-16.3	-18.4		-17.35
S. boulardii (ATCC 18824)	-11.6	-11.2		-11.4

## Sheet: Sphericity cocci. yeast
Names of microorganisms / Groups
Cocci group (Cocci-shaped)	radius microorganism(rep1)	4/3 πr3	radius microorganism(rep 2)	4/3 πr3	radius microorganism(rep 3)	4/3 πr3	radius surrounding microorganism (rep 1)	4/3 πr3	radius surrounding microorganism(rep 2)	4/3 πr3	radius surrounding microorganism(rep 3)	4/3 πr3	V radius microorganism/V radius surrounding microorganism(rep 1)	V r/V rs(rep2)	V r/V rs(rep3)	(Vr/V rs)1/3 (rep 1)	(Vr/V rs)1/3 (rep 2)	(Vr/V rs)1/3 (rep 3)	Sphericity
E. faecium (BH06)	0.34	0.16	0.37	0.21	0.31	0.12	0.35	0.17	0.35	0.17	0.35	0.17	0.94	1.23	0.7	0.97	1.07	0.88	0.973333
P. acidilactici (M76)	0.44	0.35	0.41	0.28	0.37	0.21	0.45	0.38	0.42	0.3	0.4	0.26	0.92	0.93	0.8	0.973226	0.97749	0.931947	0.960888
Yeast group (Ellipsoid-shaped)
S. cerevisiae (PTCC 5052)	1.88	27.74	1.53	14.95			1.8	24.35	1.6	17.1			1.13	0.87		1.04395	0.956628		1.00029
S. boulardii (ATCC MYA-797)	1.68	19.8	1.99	32.91			1.8	24.35	1.8	24.35			0.81	1.35		0.93	1.1		1.015
S. boulardii (ATCC 18824)	2.12	39.73	1.8	24.31	2.12	39.73	2.3	50.73	2	33.36	2.3	50.73	0.78	0.72	0.78	0.92	0.89	0.92	0.91

## Sheet: Sphericity lactobacilli. bacill
Names of microorganisms / Groups	radius microorganism(rep1)	length microorganism(rep 1)	πr²L	radius microorganism(rep2)	length microorganism(rep2)	πr²L	radius microorganism(rep3)	length microorganism(rep3)	πr²L	radius surrounding microorganism (rep 1)	4/3 πr3	radius surrounding microorganism (rep2)	4/3 πr3	radius surrounding microorganism (rep3)	4/3 πr3	V radius microorganism/V radius surrounding microorganism(rep 1)	V r/V rs(rep2)	V r/V rs(rep3)	(Vr/V rs)1/3 (rep 1)	(Vr/V rs)1/3 (rep 2)	(Vr/V rs)1/3 (rep 3)	Sphericity
Lactobacilli group (Rod-shaped)
L. delbrueckii (PTCC 1743)	0.26	1.41	0.29	0.36	1.06	0.43				0.6	0.9	0.45	0.38			0.322222	1.13158		0.688163	1.04164		0.8649
L. plantarum (Lp 299)	0.31	1.43	0.43	0.29	1.41	0.37				0.55	0.69	0.55	0.69			0.623188	0.536232		0.855509	0.814116		0.834812
L. plantarum (ATCC 8014)	0.31	1.5	0.45	0.32	1.67	0.53	0.29	2.06	0.54	0.6	0.9	0.7	1.43	0.8	2.13	0.5	0.370629	0.253521	0.795536	0.720693	0.635806	0.717345
L. plantarum (PTCC 1058)	0.25	1.59	0.31	0.22	2.24	0.34	0.23	1.76	0.29	0.65	1.14	0.9	3.04	0.7	1.43	0.27193	0.111842	0.202797	0.650685	0.485333	0.59065	0.575556
L. casei (ATCC 393)	0.3	1.86	0.52	0.3	1.22	0.34	0.29	1.81	0.47	0.75	1.75	0.52	0.58	0.75	1.75	0.29	0.58	0.26	0.66	0.83	0.64	0.7
L. rhamnosus GG (ATCC 53103)	0.34	1.29	0.46	0.27	2.08	0.47	0.31	1.5	0.45	0.5	0.52	0.85	2.56	0.6	0.9	0.884615	0.183594	0.5	0.960349	0.571575	0.795536	0.77582
L. acidophilus (ATCC 4356)	0.46	2.37	1.57	0.31	1.43	0.43				0.8	2.13	0.55	0.69			0.737089	0.623188		0.904236	0.875509		0.889872
L. reuteri (DSM 20016, ATCC 23272)	0.29	1.7	0.44	0.21	1.36	0.18				0.7	1.43	0.55	0.69			0.307692	0.26087		0.677764	0.64183		0.659797
L. reuteri (DSM 17939)	0.29	1.47	0.38	0.36	1.06	0.43				0.6	0.9	0.45	0.38			0.422222	1.13158		0.752365	1.04164		0.879
L. gasseri (ATCC 33323)	0.28	1.67	0.41	0.3	2.29	0.67				0.75	1.76	0.9	3.04			0.232955	0.220395		0.6183	0.607095		0.612697
Spore-forming Bacilli group (Rod-shaped)
B. subtilis (DE111)	0.46	2.24	1.48	0.46	2.37	1.57	0.51	3.27	2.67	0.9	3.04	0.8	2.13	1.3	9.17	0.486842	0.737089	0.291167	0.788566	0.904236	0.665529	0.78611
B. coagulans (MTCC 5856)	0.42	1.15	0.63	0.45	1.8	1.14	0.45	1.8	1.14	0.5	0.52	0.86	2.65	0.86	2.65	1.21154	0.43	0.43	1.03	0.75	0.75	0.843333
B. licheniformis (ATCC 14580)	0.26	1.41	0.29	0.27	1.16	0.26				0.6	0.9	0.7	1.43			0.322222	0.181818		0.688163	0.569745		0.628954
B. indicus (HU36)	0.19	1.13	0.12	0.23	1.48	0.24	0.3	2.27	0.64	0.52	0.58	0.72	1.55	0.95	3.58	0.2	0.15	0.17	0.58	0.53	0.55	0.553333

## Sheet: Static IFT
Names of microorganisms	Average density (gr/cc)	Difference in density of bacterial solution and oil (g/cc)	Density*9.8	IFT (rep1)	IFT (rep2)	IFT (rep3)	Average IFT (mN/m)
Cocci group (Cocci-shaped)
E. faecium (BH06)	0.988867	0.0517	0.50666	18.33	16.33		17.33
P. acidilactici (M76)	1.00117	0.064	0.6272	23.18	21.85		22.515
Lactobacilli group (Rod-shaped)
L. delbrueckii (PTCC 1743)	0.9878	0.0464	0.45472	21.96	19.96		20.96
L. plantarum (Lp 299)	1.00493	0.0635	0.6223	16.87	16.86		16.865
L. plantarum (ATCC 8014)	0.999667	0.0625	0.6125	23.12	21.12		22.12
L. plantarum (PTCC 1058)	0.990233	0.0531	0.52038	28.99	28.88		28.935
L. casei (ATCC 393)	0.988067	0.0509	0.49882	34.09	36.1		35.095
L. rhamnosus GG (ATCC 53103)	0.989033	0.0476	0.46648	19.85	19.94		19.895
L. acidophilus (ATCC 4356)	1.00173	0.0646	0.63308	16.2	18.27		17.235
L. reuteri (DSM 20016, ATCC 23272)	1.01293	0.0758	0.74284	19.8	17.6		18.7
L. reuteri (DSM 17939)	0.986167	0.0447	0.43806	16.1	16.54		16.32
L. gasseri (ATCC 33323)	0.994967	0.0578	0.56644	20.51	20.58		20.545
Spore-forming Bacilli group (Rod-shaped)
B. subtilis (DE111)	1.01247	0.0753	0.73794	37.83	39.57		38.7
B. coagulans (MTCC 5856)	0.998167	0.061	0.5978	26.74	24.8		25.77
B. licheniformis (ATCC 14580)	0.982267	0.0451	0.44198	21.39	19.3		20.345
B. indicus (HU36)	1.01143	0.0743	0.72814	39.16	41		40.08
Yeast group (Ellipsoid-shaped)
S. cerevisiae (PTCC 5052)	0.9856	0.0442	0.43316	38.59	36.58		37.585
S. boulardii (ATCC MYA-797)	0.9926	0.0512	0.50176	37	39		38
S. boulardii (ATCC 18824)	0.980567	0.0391	0.38318	39.22	37.4		38.31

## Sheet: Contact angle
Names of microorganisms	Contact (Left)	Contact (Right)	Average Contact angle
Cocci group (Cocci-shaped)
E. faecium (BH06)	89.923	67.442	78.6825
P. acidilactici (M76)	25.012	32.075	28.5435
Lactobacilli group (Rod-shaped)
L. delbrueckii (PTCC 1743)	107.143	105.107	106.125
L. plantarum (Lp 299)	39.757	44.25	42.0035
L. plantarum (ATCC 8014)	9.606	24.585	17.0955
L. plantarum (PTCC 1058)	36.519	48.081	42.3
L. casei (ATCC 393)	22.471	26.404	24.4375
L. rhamnosus GG (ATCC 53103)	87.083	63.021	75.052
L. acidophilus (ATCC 4356)	77.123	72.01	74.5665
L. reuteri (DSM 20016, ATCC 23272)	80.067	82.31	81.1885
L. reuteri (DSM 17939)	64.1	46.287	55.1935
L. gasseri (ATCC 33323)	102.01	104.495	103.252
Spore-forming Bacilli group (Rod-shaped)
B. subtilis (DE111)	22.372	27.167	24.7695
B. coagulans (MTCC 5856)	51.808	123.206	87.507
B. licheniformis (ATCC 14580)	47.083	53.321	50.202
B. indicus (HU36)	24.247	37.947	31.097
Yeast group (Ellipsoid-shaped)
S. cerevisiae (PTCC 5052)	24.665	18.508	21.5865
S. boulardii (ATCC MYA-797)	14.26	16.376	15.318
S. boulardii (ATCC 18824)	17.216	24.48	20.848

## Sheet: Free energy detachment
Names of microorganisms / Groups
Cocci group (Cocci-shaped)	radius surrounding(rep 1)	r adius surrounding(rep2)	r adius surrounding(rep3)	r adius surrounding(rep4)	Average radius	πr2	(1-cosϴ)2	IFT	free energy detachment
E. faecium (BH06)	0.35	0.35	0.35		0.35	0.38	0.656	17.33	4.32
P. acidilactici (M76)	0.45	0.42	0.4		0.423333	0.55	0.016	22.51	0.198
Lactobacilli group (Rod-shaped)
L. delbrueckii (PTCC 1743)	0.6	0.7			0.65	1.32	0.532	20.96	14.718
L. plantarum (Lp 299)	0.55	0.55			0.55	0.94	0.067	16.86	1.061
L. plantarum (ATCC 8014)	0.6	0.7	0.8		0.7	1.53	0.002	22.12	0.067
L. plantarum (PTCC 1058)	0.65	0.7	0.9		0.75	1.76	0.072	28.93	3.666
L. casei (ATCC 393)	0.45	0.75	0.52	0.75	0.6175	1.16	0.008	35.09	0.325
L. rhamnosus GG (ATCC 53103)	0.5	0.6	0.85		0.65	1.32	0.562	19.9	14.762
L. acidophilus (ATCC 4356)	1.15	1.75	0.75		1.21667	4.59	0.547	17.23	43.259
L. reuteri (DSM 20016, ATCC 23272)	0.7	0.55			0.625	1.2	0.739	18.69	16.57
L. reuteri (DSM 17939)	0.6	0.65	0.6		0.616667	1.16	0.193	16.33	3.655
L. gasseri (ATCC 33323)	0.75	0.9			0.825	2.11	0.608	20.54	26.35
Spore-forming Bacilli group (Rod-shaped)
B. subtilis (DE111)	0.9	0.8	1.3		1	3.14	0.01	38.73	1.216
B. coagulans (MTCC 5856)	0.86	0.86			0.86	2.32	0.921	25.77	55.063
B. licheniformis (ATCC 14580)	1	1	0.7	0.6	0.825	2.11	0.129	20.39	5.549
B. indicus (HU36)	0.95	0.95	0.85	1.05	0.95	2.83	0.022	40.08	2.495
Yeast group (Ellipsoid-shaped)
S. cerevisiae (PTCC 5052)	1.8	1.6			1.7	9.07	0.006	37.58	2.045
S. boulardii (ATCC MYA-797)	1.8	1.8			1.8	10.17	0.001	38.01	0.386
S. boulardii (ATCC 18824)	2	2.3			2.15	14.51	0.004	38.31	2.223

## Sheet: Apparent viscosity 10%
Point number (Tem 25 ̊C)	Shear rate (1/s)	L. delbrueckii (PTCC 1743)	L. plantarum (PTCC 1058)	L. casei (ATCC 393)	L. acidophilus (ATCC 4356)	L. rhamnosus GG (ATCC 53103)	L. reuteri (DSM 17939)	L. reuteri (DSM 20016, ATCC 23272)	L. plantarum (Lp 299)	L. plantarum (ATCC 8014)	L. gasseri (ATCC 33323)
1	0.1	24900	25298	5208.3	1050.87	9753	36541	87324	139.17	890.02	3597.7
2	0.132	20689	19530	4446.5	1009.32	8383	30157	66977	130.616	854.71	3273.6
3	0.174	16949	15726	3591.4	885.33	6785.2	23915	47930	128.54	718.69	2985.6
4	0.229	13930	12598	2821.3	830.11	5543.1	18778	35448	120.818	584.17	2503.4
5	0.302	11401	10069	2187.1	720.41	4513.3	14500	25321	110.454	512.88	1974.2
6	0.398	9349.5	7805.8	1664	609.6	3687.3	11186	19071	105.619	450.11	1596.8
7	0.525	7442	5892.1	1295.6	577.68	3037.2	8697.2	14142	100.679	383.71	1262.8
8	0.692	5874	4530.7	999.58	470.68	2532.4	6833.3	10548	98.746	300.13	1022.3
9	0.913	4567.5	3430.2	827.84	448.72	2164.1	5343.5	7907.3	96.346	253.39	857.19
10	1.2	3532	2234	654.95	387.35	1815.7	4255.7	5620.3	93.032	195.46	681.96
11	1.59	2740.8	1300	523.44	337.25	1564.4	3251.9	4176	100.53	167.63	587.04
12	2.09	2107	900	409.5	312.94	1334.6	2500	3214.7	107.65	132.32	493.95
13	2.76	1574.9	620	316.11	275.42	1168.7	2000	2464.8	104.06	108.14	405.27
14	3.64	1260.8	350	260.22	221.99	992.65	1500	1926.3	99.163	85.093	335.87
15	4.8	1000.4	248.53	208.71	196.63	824.53	1150	1506.2	95.463	69.129	277.7
16	6.32	798.79	201.59	163.45	171.8	675.21	950	1228.5	94.05	54.398	230.9
17	8.33	650.72	154.8	133.2	157.9	546.94	800	1021.2	81.734	46.592	198.72
18	11	537.53	133	104.05	141.16	442.42	600	864.43	73.588	39.666	166.84
19	14.5	449.49	72.706	77.92	106.24	362.56	500	760	57.45	33.778	124.79
20	19.1	378.21	69.518	59.13	98.083	300.37	400	679.21	51.581	30.662	106.25
21	25.2	317.62	64.413	54.173	91.487	252.76	300	555.95	47.235	28.437	90.827
22	33.2	267.14	55.41	48.354	88.566	214.44	278.88	464.43	49.053	26.225	80.726
23	43.7	225.29	45.876	36.417	81.184	180.04	233.74	398.84	40.214	24.462	64.081
24	57.6	190.1	45.719	34.329	70.49	151.03	192.69	340.24	39.125	23.837	59.024
25	75.9	157.54	38.601	29.011	65.706	131.18	163.06	286.01	34.436	22.267	50.309
26	100	135.1	35.141	27.223	60.034	111.28	136.55	241.03	32.123	22.763	46.23
Point number (Tem 25 ̊C)	Shear rate (1/s)	E. faecium (BH06)	B. licheniformis (ATCC 14580)	B. coagulans (MTCC 5856)	B. subtilis (DE111)	B. indicus (HU36)
1	0.1	2484	35045	12138	289.55	248.6
2	0.132	1967.4	27244	10465	287.11	247.6
3	0.174	1576.6	21234	8625.3	281.16	247.6
4	0.229	1336	16211	7141.9	288.54	247.6
5	0.302	1031.5	12400	5829.1	288.47	247.6
6	0.398	833.63	9659.2	4858.1	286.94	248.64
7	0.525	686.45	7436.1	4032.3	284.4	246.57
8	0.692	557.93	5657.8	3290.1	275.72	235.43
9	0.913	459.55	4455.6	2736.6	267.03	229.8
10	1.2	415.26	3532	2222.2	261.64	212.11
11	1.59	319.19	2740.8	1819.9	258.23	204.14
12	2.09	257.25	2107	1513.5	253.98	198.4
13	2.76	198.17	1574.9	1229.7	251.85	180.89
14	3.64	167.28	1260.8	1009.9	249.67	164.91
15	4.8	136.82	1000.4	834.34	204.51	137.14
16	6.32	113.16	798.79	680.94	170.35	111.9
17	8.33	95.222	650.72	568.16	127.26	83.395
18	11	73.004	537.53	478.88	117.76	77.224
19	14.5	58.915	449.49	404.42	87.671	68.719
20	19.1	55.431	378.21	342.82	46.72	53.598
21	25.2	54.155	317.62	290.93	40.496	45.701
22	33.2	50.717	267.14	248.39	39.704	43.544
23	43.7	40.9	225.29	210.17	35.379	33.454
24	57.6	40.686	174.4	184.32	33.195	33.783
25	75.9	33.811	154.63	158.68	31.726	32.72
26	100	33.153	144.3	138.76	30.161	28.183

## Sheet: Apparent viscosity 15%
Point number (Tem 25 ̊C)	Shear rate (1/s)	L. delbrueckii (PTCC 1743)	L. plantarum (PTCC 1058)	L. casei (ATCC 393)	L. acidophilus (ATCC 4356)	L. rhamnosus GG (ATCC 53103)	L. reuteri (DSM 17939)	L. reuteri (DSM 20016, ATCC 23272)	L. plantarum (Lp 299)	L. plantarum (ATCC 8014)	L. gasseri (ATCC 33323)
1	0.1	15107	1463.1	4043.4	1700.4	114320	161020	16689	1294.8	1259.1	18967
2	0.132	12723	1671	3665.8	1572.9	89917	115720	13228	1289	1103	15458
3	0.174	11730	1521	3077.2	1410.8	68103	85611	10558	1263.2	1000.33	12637
4	0.229	9606.5	1280.8	2588.1	1272.4	46342	63650	8234.4	1319.8	908.84	10022
5	0.301	7788	1032.6	2214.5	1136.8	33516	48428	6468.6	1212.2	757.96	7926.8
6	0.398	6295.6	876.15	1835.3	1023.9	24384	36955	5104.7	1082.7	690.4	6232.3
7	0.525	5155	751.01	1562	917.82	18233	28611	3974.7	1005.8	560.1	4846.1
8	0.692	4154.9	736.52	1336.8	830.32	13739	22356	3113	928.6	500.32	3774.6
9	0.912	3405.8	502.53	1154	736.87	10454	17700	2372.2	903	431.21	2966.5
10	1.2	2796.5	401.34	987.82	660.44	8059.2	14195	1876.9	802.6	355.34	2334.5
11	1.59	2317.2	360.97	885.65	600.15	6307.4	11499	1493.1	707.6	302.03	1863
12	2.09	1916.2	320.15	762.38	538.13	5011.2	9425.4	1195.9	617.71	248.4	1463.2
13	2.76	1621.4	251.08	670.47	492.32	4040.3	7803.5	986.98	601.07	197.92	1190.9
14	3.63	1360.1	216.24	576.77	454.68	3380.2	6445.7	833.09	552.08	164	975.03
15	4.79	1152.2	181.9	491.48	416.77	2848	5304	729.62	523.46	140.94	796.13
16	6.32	981.44	150.85	422.94	386.53	2401.6	4382.6	654.38	505.51	117.78	649.58
17	8.32	836.7	116.181	371.06	362.34	2030.9	3637.7	576.34	469.06	92.903	530.08
18	11	716.74	82.455	318.78	340.05	1741.1	3051.9	498.43	419.71	76.436	435.11
19	14.5	617.29	74.292	276.36	319.58	1496.6	2588.9	439.04	356.25	71.635	359.6
20	19.1	530.45	73.76	244.45	301.82	1288.2	2196.4	392.32	300.38	69.214	301.14
21	25.2	458.02	62.227	217.7	285.62	1124.9	1855	354.36	262	65.181	252.51
22	33.2	399.48	49.941	197	271.49	979.29	1555.4	322.98	227.93	49.569	211.96
23	43.7	351.35	51.452	181.54	256.37	840.59	1304.1	289.46	212.13	48.877	179.24
24	57.6	308.27	43.585	158.45	239.48	704.31	1094.9	250.69	189.16	45.971	151.33
25	76	268.61	43.066	142.84	224.71	582.64	920.89	212.26	174.39	38.229	126.26
26	100	235.51	36.819	128.87	209.77	485.35	771.19	180.35	160.76	37.636	109.28
Point number (Tem 25 ̊C)	Shear rate (1/s)	E. faecium (BH06)	B. licheniformis (ATCC 14580)	B. coagulans (MTCC 5856)	S. boulardii (ATCC MYA-797)	B. indicus (HU36)	P. acidilactici (M76)
1	0.1	4215.3	1371.5	20130	630.62	1300.96	3146.2
2	0.132	4140.3	1498.9	16317	616.17	1200.81	2601
3	0.174	3629.7	1468.9	13162	626.89	1169.5	2082.7
4	0.229	3034.5	1364.2	10716	632.11	1075.1	1711.8
5	0.301	2567.1	1275.5	8631.5	532.64	905.15	1405.6
6	0.398	2192.7	1164.6	6957.8	454.81	884.27	1095.2
7	0.525	1826.9	1092.2	5622.5	387.96	762.36	887.59
8	0.692	1574.7	1070.5	4544.4	382.71	745.23	669.02
9	0.912	1342.9	1013.6	3671.4	350.4	799	538.02
10	1.2	1145.2	930.17	2924.8	285.5	709.5	438.4
11	1.59	966.74	879.58	2370.2	242.9	601.43	349.44
12	2.09	836.9	802.28	1961.9	194.57	526.21	306.67
13	2.76	718.91	738.71	1571.1	165.72	433.56	255.82
14	3.63	613.21	673.11	1335.5	138.52	335.54	207.61
15	4.79	531.74	603.76	1135.4	115.36	286.8	167.92
16	6.32	467.08	539.39	960.52	89.767	247.31	137.57
17	8.32	406.69	485.38	820.37	69.55	200.15	118.25
18	11	366.97	443.05	674.66	63.478	160.83	106.63
19	14.5	327.86	403.76	518.36	58.955	142.17	97.231
20	19.1	295.35	368.55	427.29	55.102	123.05	89.072
21	25.2	270.05	335.44	372.58	54.233	112.22	81.521
22	33.2	250.09	307.19	326.79	50.951	103.93	78.679
23	43.7	231.02	281.76	269.46	43.418	94.525	66.818
24	57.6	214.65	262.05	241.63	43.315	90.89	63.865
25	76	194.36	242.07	219.91	39.116	85.02	57.692
26	100	172.35	223.87	196.82	38.665	79.161	56.96

## Sheet: Frequency sweep 10%
Point Number	Angular Frequency [rad/s]	Gʹ L. plantarum (PTCC 1058)	Gʹ L. casei (ATCC 393)	Gʹ L. acidophilus (ATCC 4356)	Gʹ L. rhamnosus GG (ATCC 53103)	Gʹ L. reuteri (DSM 17939)	Gʹ L. plantarum (Lp 299)	Gʹ L. plantarum (ATCC 8014)	Gʹ L. delbrueckii (PTCC 1743)	Gʹ L. reuteri (DSM 20016, ATCC 23272)	Gʹ L. gasseri (ATCC 33323)	Gʺ L. plantarum (PTCC 1058)	Gʺ L. casei (ATCC 393)	Gʺ L. acidophilus (ATCC 4356)	Gʺ L. rhamnosus GG (ATCC 53103)	Gʺ L. reuteri (DSM 17939)	Gʺ L. plantarum (Lp 299)	Gʺ L. plantarum (ATCC 8014)	Gʺ L. delbrueckii (PTCC 1743)	Gʺ L. reuteri (DSM 20016, ATCC 23272)	Gʺ L. gasseri (ATCC 33323)
1	100	22.808	0.88	36.133	0.54	0.18	0.27154	3.97	45.513	19.2901	4.18488	18.937	23.919	23.404	62.111	22.346	54.309	88.539	31.637	34.008	36.976
2	70.8	10.699	0.89	20.403	0.68	0.27	0.22103	1.67	31.262	34.254	4.26542	6.2616	11.068	10.243	30.852	8.1989	22.205	41.75	13.83	18.961	17.308
3	50.1	6.5637	0.94977	8.9795	0.775	0.3	0.19	0.97	27.084	40.654	4.34826	3.5834	3.0918	4.0833	7.2829	4.029	13.532	21.213	10.4	13.361	5.9652
4	35.5	3.3651	1.2823	4.4321	1.1579	0.36	0.15	0.57	23.69	44.418	4.40609	1.7993	2.397	2.1633	5.1582	1.6351	7.0787	10.896	6.5343	10.64	4.176
5	25.1	3.1137	3.0615	2.9072	3.9345	0.38	0.09	0.33	22.67	46.126	4.585	0.79695	1.5713	1.8281	3.3559	1.0935	2.9965	5.3731	5.6746	9.5038	2.4766
6	17.8	2.6308	3.0375	1.9799	6.4628	0.40468	0.08	0.2	20.048	46.637	4.8532	0.59476	0.96071	1.5282	3.5055	0.59664	1.47	1.9503	4.1187	8.9756	2.2351
7	12.6	1.948	2.9486	1.5534	6.0612	0.47284	0.07	0.14	18.94	45.552	4.9056	0.50545	0.98851	0.80649	2.3282	0.70074	0.70202	0.81237	4.2978	7.8059	1.8323
8	8.91	1.6912	3.5556	0.82611	4.8555	0.92325	0.05	0.07	17.748	44.326	5.5746	0.5774	1.2609	0.93168	2.2997	0.68074	0.37862	0.5617	4.0566	7.2847	1.9334
9	6.31	2.0298	3.6286	0.7578	6.2029	0.85028	0.07	0.41236	17.133	43.607	5.9716	0.47914	1.4918	0.5418	1.3375	0.13501	0.20135	0.098285	3.2854	7.2143	2.0233
10	4.47	2.1681	2.8501	0.69715	6.9016	0.76938	0.14	1.5088	16.065	42.109	5.2698	0.42074	1.8611	0.35017	0.99234	0.11487	0.11345	0.11477	3.3923	7.4754	1.63429
11	3.16	2.1483	3.4863	0.5446	6.9469	0.59619	0.23622	1.5679	14.103	41.189	5.6512	0.4572	1.9271	0.3713	1.6662	0.0944	0.13089	0.13832	3.4121	7.0718	1.9862
12	2.24	2.4208	4.6152	0.5678	4.9263	0.7893	0.25732	1.8981	16.104	39.385	6.0318	0.42807	1.7084	0.3806	1.84728	0.078326	0.13744	0.27606	2.5506	7.5318	2.0693
13	1.58	2.4753	5.3438	0.63809	6.4203	0.80849	0.30166	1.8396	16.861	39.206	7.3958	0.45667	1.27359	0.41612	2.1647	0.10176	0.157232	0.35433	2.1768	7.715	1.9442
14	1.12	2.8407	8.1076	1.548	6.9901	0.94388	0.30337	3.0477	13.379	37.485	8.1642	0.476477	1.4449	1.124	2.3689	0.101928	0.23462	0.7948	2.4607	8.0793	2.1891
15	0.794	4.4004	10.402	2.761	7.8111	0.96227	0.72947	4.3399	14.4	37.73	10.107	0.57274	2.1266	1.661	2.6973	0.11799	0.21538	0.88483	2.1705	8.0015	1.9824
16	0.562	5.0689	19.82	3.003	9.3491	1.1966	1.4207	6.3931	15.693	39.95	15.098	0.7112	3.0726	1.8501	2.957	0.12983	0.30669	0.82272	1.996	7.8248	3.5172
17	0.398	6.1817	30.42	4.983	13.611	2.1105	3.2521	10.664	19.846	46.274	20.347	0.74752	6.1697	3.8321	3.1464	0.130033	0.33963	1.2361	2.3705	12.463	6.729
18	0.282	7.5489	42.026	5.624	19.383	2.7867	5.4322	19.311	23.005	59.022	29.97	1.2079	8.1435	10.137	3.6121	0.1694	0.51042	7.1503	3.105	15.875	10.629
19	0.2	16.188	82.725	6.51	27.367	5.5836	5.653	45.355	21.656	81.94	54.588	4.0201	20.414	13.01	6.3052	0.27328	0.97756	22.115	3.9274	25.034	22.196
20	0.14	42.432	120.8	7.4975	46.546	5.581	9.7232	164.32	24.638	140.86	151.83	20.855	32.238	30.958	12.114	0.37498	2.6798	54.621	5.0357	52.336	42.66
21	0.1	373.38	168.48	135.28	58.663	8.7947	17.717	403.25	30.525	251.98	254.46	82.919	34.813	49.416	31.364	0.384792	8.0556	68.075	10.234	77.843	50.011
Point Number	Angular Frequency [rad/s]	Gʹ B. licheniformis (ATCC 14580)	Gʹ B. subtilis (DE111)	Gʹ B. indicus (HU36)	Gʹ E. faecium (BH06)	Gʹ B. coagulans (MTCC 5856)	Gʺ B. licheniformis (ATCC 14580)	Gʺ B. subtilis (DE111)	Gʺ B. indicus (HU36)	Gʺ E. faecium (BH06)	Gʺ B. coagulans (MTCC 5856)
1	100	26.667	11.775	5.8261	50.456	111.5	28.867	20.105	18.003	32.346	42.156
2	70.8	15.885	9.427	1.4338	33.748	97.711	11.827	6.8765	12.949	10.8956	24.308
3	50.1	13.46	1.7854	1.1173	11.758	91.872	6.7611	3.2798	2.8402	4.3181	19.69
4	35.5	11.135	1.28174	0.72536	7.4886	85.4	4.375	1.9388	2.3023	2.0608	16.944
5	25.1	12.539	1.0498	0.82748	6.3261	83.281	4.007	0.89257	0.86297	1.7376	15.809
6	17.8	11.299	0.983	1.012	5.4968	81.477	2.9556	0.6841	0.84434	0.97043	15.456
7	12.6	13.031	0.7904	1.072	5.1386	79.011	2.8235	0.77648	0.55867	0.64356	15.726
8	8.91	12.281	0.81944	0.90485	5.2749	79.709	2.7401	0.5759	0.30168	0.51492	16.442
9	6.31	12.813	0.9039	1.036	5.0223	79.198	1.9705	0.42706	0.24558	0.45402	16.074
10	4.47	14.367	0.99749	1.4327	5.1248	77.363	1.8013	0.28777	0.3044	0.38369	17.265
11	3.16	14.516	1.2567	1.38257	6.0216	78.36	2.1917	0.18828	0.3257	0.4548	15.76
12	2.24	17.489	1.5889	1.7156	5.9866	79.629	2.3387	0.2667	0.44046	0.5253	19.759
13	1.58	20.93	1.5893	2.1956	6.5532	85.967	3.1829	0.37653	0.50179	0.68731	21.006
14	1.12	21.906	1.5679	2.7663	8.6204	94.264	3.4516	0.3322	0.61797	0.82107	23.407
15	0.794	32.163	3.0517	2.91	12.354	119.19	3.8023	0.4264	0.6117	0.95101	22.877
16	0.562	39.26	5.4131	2.3582	15.983	160.65	4.4513	0.8261	0.66421	1.4228	32.458
17	0.398	56.833	8.58	6.6257	22.324	176.92	8.5867	1.44939	0.75278	2.3582	43.395
18	0.282	64.451	12.146	14.196	27.147	207.56	12.838	2.8336	2.233	3.4846	46.409
19	0.2	83.845	21.511	26.792	43.347	235.87	18.62	3.5748	10.609	4.7588	60.68
20	0.14	99.568	27.796	89.128	43.577	270.85	20.829	18.241	21.464	13.131	68.068
21	0.1	123.72	68.383	146.8	52.241	275.71	22.517	19.789	32.667	24.139	86.427

## Sheet: Frequency sweep 15%
Point Number	Angular Frequency [rad/s]	Gʹ L. plantarum (PTCC 1058)	Gʹ L. casei (ATCC 393)	Gʹ L. acidophilus (ATCC 4356)	Gʹ L. rhamnosus GG (ATCC 53103)	Gʹ L. reuteri (DSM 17939)	Gʹ L. plantarum (Lp 299)	Gʹ L. plantarum (ATCC 8014)	Gʹ L. delbrueckii (PTCC 1743)	Gʹ L. reuteri (DSM 20016, ATCC 23272)	Gʹ L. gasseri (ATCC 33323)	Gʺ L. plantarum (PTCC 1058)	Gʺ L. casei (ATCC 393)	Gʺ L. acidophilus (ATCC 4356)	Gʺ L. rhamnosus GG (ATCC 53103)	Gʺ L. reuteri (DSM 17939)	Gʺ L. plantarum (Lp 299)	Gʺ L. plantarum (ATCC 8014)	Gʺ L. delbrueckii (PTCC 1743)	Gʺ L. reuteri (DSM 20016, ATCC 23272)	Gʺ gasseri (ATCC 33323)
1	100	3	189.39	81.438	121.59	209.71	1.04	3.9154	29.808	69.879	7.20222	76.322	57.62	27.947	45.179	54.762	26.791	19.884	31.093	32.623	40.444
2	70.8	1.5	150.09	41.747	98.463	178.97	2.0482	3.0157	25.631	49.884	13.4074	33.766	39.797	10.14	26.713	37.436	22.061	9.7863	19.724	21.801	13.276
3	50.1	0.6	130.51	23.009	81.539	154.96	3.1758	1.0781	22.139	43.501	23.399	14.156	32.044	7.3241	19.099	31.295	6.9833	3.201	10.446	12.662	10.998
4	35.5	0.6	118.36	12.953	72.658	142.37	3.8469	1.2637	20.181	38.19	30.13	4.3897	29.994	5.051	15.231	25.875	5.031	2.0609	7.4157	9.6379	8.3406
5	25.1	1.6798	104.87	8.5272	66.128	134.12	4.2234	1.43798	19.627	34.946	34.6	1.5835	26.312	3.5819	14.684	22.478	3.9171	1.5699	5.8854	8.8922	7.2951
6	17.8	5.7918	100.82	6.0584	61.737	128.7	4.8277	1.0981	19.786	32.122	37.725	1.2809	25.868	2.8369	11.725	19.531	2.6217	0.87935	4.8821	6.8495	6.3486
7	12.6	10.135	95.831	4.4867	58.392	124.52	5.7577	1.274	19.248	30.868	38.377	0.58828	26.005	2.1433	11.047	17.83	2.1837	0.99139	4.421	6.4773	5.9411
8	8.91	11.155	92.134	3.647	54.967	120.69	5.9182	1.0363	18.332	30.255	38.943	1.3611	24.267	2.1269	9.6469	15.806	2.7836	0.96752	4.0084	6.401	5.1378
9	6.31	14.722	89.605	2.6296	51.226	117.54	7.9275	1.4318	19.839	27.774	40.201	1.3691	24.063	2.0196	8.846	12.674	2.7292	0.8568	3.2594	6.4699	5.7338
10	4.47	18.458	91.462	2.6663	46.692	114.78	7.7844	1.2078	20.215	28.191	41.807	1.9539	27.027	1.6046	7.6214	13.259	1.6696	0.99145	2.8407	4.949	6.3418
11	3.16	25.19	88.623	3.1382	47.873	113.29	11.147	1.77	19.343	25.867	44.226	1.8762	27.112	1.0924	7.5164	13.23	2.0651	1.15084	3.5095	4.0969	7.1016
12	2.24	32.613	86.383	3.0637	44.76	111.31	11.21	3.598	19.436	27.07	44.729	2.7444	27.02	1.1691	7.8261	11.885	2.8443	1.0924	4.4569	4.5648	7.7765
13	1.58	45.952	79.662	2.8653	42.097	108.2	14.469	4.7522	23.743	25.44	48.24	13.342	25.725	0.919	7.4546	10.963	2.8817	1.3256	5.606	5.5046	8.8384
14	1.12	68.471	66.793	4.555	40.527	108.58	19.767	7.2445	27.329	28.121	53.619	20.8386	24.506	0.7856	6.4433	13.269	2.9456	1.278	6.9366	6.6704	11.656
15	0.794	112.51	71.837	6.2117	36.453	109.11	28.751	8.0659	35.684	33.233	57.998	26.391	23.329	0.91579	6.4286	13.325	4.8085	1.5634	8.1133	7.0554	16.938
16	0.562	223.89	58.601	7.8961	38.454	101.26	45.819	12.988	47.949	44.248	69.952	56.736	25.871	1.086	4.8277	11.197	10.616	2.9258	10.7423	12.514	23.805
17	0.398	342.46	51.594	7.2933	37.773	111.07	75.345	23.434	69.776	76.245	123.29	81.82	23.066	1.0949	5.0667	11.414	13.085	6.0389	15.557	20.236	39.539
18	0.282	502.91	83.703	10.543	46.457	113.15	101.34	49.618	80.558	170.07	269.74	136.8	21.78	1.4637	5.7264	10.98	15.797	13.478	22.066	40.821	55.134
19	0.2	667.76	95.374	22.178	55.296	115.23	210.15	142.88	108.7	310.38	446.17	150.52	39.965	8.9073	5.7576	13.97	39.377	45.32	28.471	72.86	76.737
20	0.14	1007.9	136.86	34.288	59.859	133.66	362.97	480.17	139.66	454.04	614.38	348.58	54.252	21.107	13.296	15.609	83.74	184.61	40.88	91.423	120.74
21	0.1	1733.9	263.58	76.825	103.13	122.35	516.26	947.26	146.24	692.08	1071.2	364.24	60.242	23.04	15.121	20.751	154.83	289.98	51.557	174.54	365.96
Point Number	Angular Frequency [rad/s]	Gʹ B. licheniformis (ATCC 14580)	Gʹ B. indicus (HU36)	Gʹ P. acidilactici (M76)	Gʹ E. faecium (BH06)	Gʹ B. coagulans (MTCC 5856)	Gʹ S. boulardii (ATCC MYA-797)	Gʺ B. licheniformis (ATCC 14580)	Gʺ B. indicus (HU36)	Gʺ P. acidilactici (M76)	Gʺ E. faecium (BH06)	Gʺ B. coagulans (MTCC 5856)	Gʺ S. boulardii (ATCC MYA-797)
1	100	37.216	1.2	5.7212	39	26.06	0.51285	27.088	24.889	25.097	26.525	22.419	22.569
2	70.8	19.305	0.8	4.03	25.09	14.705	0.654499	13.495	16.126	6.6736	11.902	10.015	10.9
3	50.1	13.093	0.5	4.8236	16.152	7.3287	0.720603	8.7315	5.0154	3.8069	6.9512	4.7593	4.1207
4	35.5	8.7833	0.3	3.6616	12.065	3.8738	0.83481	6.1885	2.6082	2.0459	4.873	2.7212	2.161
5	25.1	7.0968	1.0917	5.2488	9.1961	3.3883	0.93198	4.8693	0.79693	1.2028	4.5163	1.951	1.96126
6	17.8	5.8237	2.0267	5.3033	8.6147	3.0094	1.2409	4.0599	0.7557	0.9309	3.6435	1.6322	1.8273
7	12.6	4.8018	1.6528	4.4625	7.3157	3.0005	0.9424	3.0808	0.89902	0.75528	3.4517	1.3575	1.0524
8	8.91	4.6403	1.6996	5.3371	7.3906	2.5777	0.95433	2.6868	0.57186	0.83937	3.2061	1.2068	1.02988
9	6.31	4.1309	3.0348	5.7694	8.1335	3.1135	1.15229	1.8576	1.0996	0.87541	2.6311	0.9241	1.0458
10	4.47	3.7363	3.2516	5.4295	7.4412	3.1413	1.13333	1.6248	0.76992	0.89683	2.1513	0.9455	1.0119
11	3.16	4.3697	2.3961	6.4413	8.7999	3.4259	1.31986	1.7877	0.6118	0.99961	1.8051	1.0913	1.2397
12	2.24	4.669	4.4113	7.2193	8.8032	5.5811	1.45526	1.6174	0.82623	0.86936	2.0804	1.0582	1.1554
13	1.58	6.1262	5.2568	8.4761	10.579	6.5376	1.71578	1.7177	0.62922	1.2545	2.3416	1.7346	0.97194
14	1.12	7.446	5.819	10.731	11.273	9.2487	1.9042	1.6404	0.98397	1.6886	2.8717	2.0073	1.0623
15	0.794	9.2376	9.7293	13.528	12.229	14.393	2.024	2.1685	2.5579	2.9546	3.3138	3.1308	1.17926
16	0.562	12.442	17.712	25.396	13.389	24.26	1.9595	2.9873	3.1156	5.848	2.8872	5.1666	1.1878
17	0.398	21.769	30.915	46.508	15.332	58.854	8.097	4.0382	7.1586	13.402	3.0571	13.444	2.6635
18	0.282	23.528	54.989	84.427	19.222	131.45	75.404	5.1114	14.06	20.76	3.3483	23.924	23.573
19	0.2	36.282	112.14	152.21	19.956	277.82	228.83	9.095	41.101	27.849	5.599	61.903	105.02
20	0.14	45.556	326.91	274.35	30.75	580.43	755.76	10.868	119.52	49.3205	8.0314	145.68	174.75
21	0.1	63.249	632.87	319.91	42.91	922.98	1156.4	11.399	166.15	97.842	13.466	179.92	306.66

[truncated: 11 more sheets: Amplitude sweep, Loss Factor 10%, Loss Factor 15%, Complex viscosity 10%, Complex viscosity 15%, Shear stress, shear rate 10%, Shear stree, shear rate 15%, Size ditribution 10%, Size distribution 15%, Zeta potential emulsion, Dynamic IFT]
